# Supplementary material for: Identification of Novel Protein Biomarkers for Early Detection of Radon-Induced Lung Cancer: A Comparative Study in Kazakhstan
Source: Biomedicines. 2026 May 27;14(6):1204. doi: 10.3390/biomedicines14061204 (PMC13297576; doi:10.3390/biomedicines14061204)
Supplement: Supplementary file 1 [file biomedicines-14-01204-s001.zip]

Archive with 3 entries (3 files):
- 100_PCA-Plot-By-Group-.tif
- 57_PCA-Plot-By-Group-.tif
- Supplementary materials_compressed.pdf
